# Supplementary material for: Multiple intrinsic and extrinsic drivers influence the quantity and quality components of seed dispersal effectiveness in the rare shrub Lindera subcoriacea
Source: PLoS One. 2023 Mar 31;18(3):e0283810. doi: 10.1371/journal.pone.0283810 (PMC10065295; doi:10.1371/journal.pone.0283810)
Supplement: S1 File — (CSV) [file pone.0283810.s008.csv]

ID	Pop_Ind	tag	Year	TotalSeeds	SeedsInTrap	PredSeedsInTrap	FruitsInTrap	InTrap	SeedsLeft	understory	Ind_seeds	NH_seeds5	NH_seeds10	NH_seeds30	tsb	Comm	InTrapTot	InTrap_Seeds_all	pred_prop	disp	dis_prop	Seeds_mod	InTrapTot_mod	dispersed_mod	disp_prop2	NH_seeds5_mod	NH_seeds10_mod	NH_seeds30_mod	Predated_prop	Predated_mod	NH_seeds5_mod2	NH_seeds10_mod2	NH_seeds30_mod2	TotalSeeds_sansPred	InTrapTot_sansPred	disp_sansPred	dis_prop_sansPred	Seeds_mod_sansPred	InTrapTot_mod_sansPred	dispersed_mod_sansPred	disp_prop_sansPred2	Ht
LISU004B_2336_2018	LISU004B_2336	2336	2018	29	0	38	4	42	0	0.609650522	29	NA	NA	NA	7.5	SHP	23	19	0.655172414	-13	0	29	23	6	0.206896552	29	29	29	0.982758621	29	0	0	0	19	4	15	0.789473684	19	4	15	0.789473684	265
LISU004B_2348_2018	LISU004B_2348	2348	2018	12	0	14	1	15	0	0.547545572	12	NA	NA	NA	9	SHP	8	7	0.583333333	-3	0	12	8	4	0.333333333	12	12	12	0.875	11	0	0	0	8	1	7	0.875	8	1	7	0.875	220
LISU004B_806_2018	LISU004B_806	806	2018	157	1	152	34	187	0	0.626337449	157	NA	NA	NA	6	SHP	111	77	0.49044586	-30	0	157	111	46	0.292993631	157	157	157	0.72611465	114	0	0	0	118	34	84	0.711864407	118	34	84	0.711864407	245
LISU004B_806_2019	LISU004B_806	806	2019	4	0	0	0	0	0	0.626337449	50	50	50	50	2.333333333	SHP	0	0	0	4	1	4	0	4	1	50	50	50	0	0	0	0	0	4	0	4	1	4	0	4	1	295
LISU004B_900_2017	LISU004B_900	900	2017	71	0	0	0	0	62	0.438211073	119	119	119	119	5	SHP	0	0	0	9	1	9	0	9	1	119	119	119	0	0	0	0	0	71	0	9	1	9	0	9	1	190
LISU008E_2346_2017	LISU008E_2346	2346	2017	26	21	0	0	21	6	0.36418952	26	17	17	121	2	SHS	21	21	1	-1	0	20	20	0	0	26	26	121	0	0	0	0	95	5	0	-1	1	0	0	0	NA	147
LISU008E_2372_2017	LISU008E_2372	2372	2017	65	10	0	0	10	13	0.411314309	65	104	121	121	2	SHS	10	10	0.192307692	42	0.807692308	52	10	42	0.807692308	104	121	121	0	0	39	56	56	55	0	42	1	42	0	42	1	165
LISU008E_580_2017	LISU008E_580	580	2017	53	22	0	0	22	2	0.389895067	104	104	104	121	2	SHS	22	22	0.431372549	29	0.568627451	51	22	29	0.568627451	104	104	121	0	0	0	0	17	31	0	29	1	29	0	29	1	135
LISU008F_100_2017	LISU008F_100	100	2017	21	4	4	0	8	13	0.373861641	45	45	60	60	9	SSS	6	6	0.75	0	0	8	6	2	0.25	45	60	60	0.142857143	3	0	15	15	16	0	3	1	3	0	3	1	175
LISU008F_100_2018	LISU008F_100	100	2018	73	0	0	2	2	0	0.373861641	73	NA	NA	NA	10	SSS	2	0	0	71	0.97260274	73	2	71	0.97260274	73	73	73	0	0	0	0	0	73	2	71	0.97260274	73	2	71	0.97260274	182
LISU008F_594_2018	LISU008F_594	594	2018	22	0	0	1	1	0	0.330124632	22	NA	NA	NA	10	SSS	1	0	0	21	0.954545455	22	1	21	0.954545455	22	22	22	0	0	0	0	0	22	1	21	0.954545455	22	1	21	0.954545455	NA
LISU017B_2443_2017	LISU017B_2443	2443	2017	10	0	1	0	1	0	0.849657297	77	77	77	1700	5	SHP	0	0	0	9	0.9	10	0	10	1	77	77	1700	0.075	1	0	0	1623	10	0	10	1	10	0	10	1	363
LISU017B_886_2017	LISU017B_886	886	2017	99	10	32	0	42	0	0.870875855	123	123	123	1700	5	SHP	26	26	0.262626263	57	0.575757576	99	26	73	0.737373737	123	123	1700	0.242424242	24	0	0	1577	81	0	81	1	81	0	81	1	259
LISU017B_887_2017	LISU017B_887	887	2017	624	121	448	0	569	0	0.737033337	1500	1500	1500	1700	5	SHP	345	345	0.552884615	55	0.088141026	624	345	279	0.447115385	1500	1500	1700	0.538461538	336	0	0	200	391	0	391	1	391	0	391	1	284
LISU017B_900_2017	LISU017B_900	900	2017	11	3	2	0	5	0	0.650617301	50	50	60	60	7	SHP	4	4	0.363636364	6	0.545454545	11	4	7	0.636363636	50	60	60	0.136363636	2	0	10	10	7	0	7	1	7	0	7	1	220
LISU017C_845_2017	LISU017C_845	845	2017	57	13	59	0	72	0	0.650199095	125	125	125	334	4	SHP	42	42	0.736842105	-15	0	57	42	15	0.263157895	125	125	334	0.776315789	45	0	0	209	29	0	29	1	29	0	29	1	215
LISU017C_849_2017	LISU017C_849	849	2017	52	0	1	0	1	0	0.854558408	149	184	227	535	4	SHP	0	0	0	51	0.980769231	52	0	52	1	184	227	535	0.014423077	1	35	78	386	52	0	52	1	52	0	52	1	190
LISU017C_849_2018	LISU017C_849	849	2018	33	0	2	1	3	0	0.854558408	149	NA	NA	NA	5	SHP	2	1	0.03030303	30	0.909090909	33	2	31	0.939393939	149	149	149	0.045454545	2	0	0	0	33	1	32	0.96969697	33	1	32	0.96969697	208
LISU017C_857_2017	LISU017C_857	857	2017	35	4	3	0	7	2	0.45520555	180	180	180	410	4	SHP	6	6	0.181818182	26	0.787878788	33	6	27	0.818181818	180	180	410	0.064285714	3	0	0	230	30	0	28	1	28	0	28	1	240
LISU017C_873_2017	LISU017C_873	873	2017	32	3	0	0	3	0	0.879494886	32	21	205	410	4	SHP	3	3	0.09375	29	0.90625	32	3	29	0.90625	32	205	410	0	0	0	173	378	29	0	29	1	29	0	29	1	240
LISU017C_875_2017	LISU017C_875	875	2017	53	7	9	0	16	0	0.89673384	53	184	230	535	4	SHP	12	12	0.226415094	37	0.698113208	53	12	41	0.773584906	184	230	535	0.127358491	7	131	177	482	44	0	44	1	44	0	44	1	210
LISU017C_875_2018	LISU017C_875	875	2018	37	0	5	1	6	0	0.89673384	37	NA	NA	NA	5	SHP	4	2	0.054054054	31	0.837837838	37	4	33	0.891891892	37	37	37	0.101351351	4	0	0	0	36	1	35	0.972222222	36	1	35	0.972222222	240
LISU017C_875_2019	LISU017C_875	875	2019	25	2	0	2	4	12	0.89673384	66	66	75	85	6	SHP	4	2	0.153846154	9	0.692307692	13	4	9	0.692307692	66	75	85	0	0	0	9	19	23	2	9	0.818181818	11	2	9	0.818181818	250
LISU023B_2485_2017	LISU023B_2485	2485	2017	15	5	1	0	6	1	0.507037953	18	168	169	169	20	SHP	6	6	0.428571429	8	0.571428571	14	6	8	0.571428571	168	169	169	0.05	1	150	151	151	10	0	9	1	9	0	9	1	200
LISU023B_2485_2018	LISU023B_2485	2485	2018	39	0	3	0	3	0	0.507037953	39	NA	NA	NA	21	SHP	2	2	0.051282051	36	0.923076923	39	2	37	0.948717949	39	39	39	0.057692308	3	0	0	0	38	0	38	1	38	0	38	1	215
LISU023B_588_2017	LISU023B_588	588	2017	28	10	3	0	13	1	0.560004815	150	168	169	169	20	SHP	12	12	0.444444444	14	0.518518519	27	12	15	0.555555556	168	169	169	0.080357143	3	18	19	19	17	0	16	1	16	0	16	1	280
LISU023B_588_2018	LISU023B_588	588	2018	53	0	0	0	0	0	0.560004815	124	NA	NA	NA	21	SHP	0	0	0	53	1	53	0	53	1	124	124	124	0	0	0	0	0	53	0	53	1	53	0	53	1	280
LISU025E_2324_2018	LISU025E_2324	2324	2018	117	3	9	5	17	0	0.392294757	117	NA	NA	NA	6.333333333	SHP	12	8	0.068376068	100	0.854700855	117	12	105	0.897435897	117	117	117	0.057692308	7	0	0	0	112	5	107	0.955357143	112	5	107	0.955357143	217
LISU029A_2458_2019	LISU029A_2458	2458	2019	248	9	239	0	248	2	0.618648797	471	471	471	471	3	SSS	128	128	0.520325203	-2	0	246	128	118	0.479674797	471	471	471	0.722782258	180	0	0	0	179	0	177	1	177	0	177	1	320
LISU032A_2326_2017	LISU032A_2326	2326	2017	24	5	6	0	11	0	0.42299284	24	109	202	210	5	SHP	8	8	0.333333333	13	0.541666667	24	8	16	0.666666667	109	202	210	0.1875	5	85	178	186	18	0	18	1	18	0	18	1	245
LISU032A_2345_2017	LISU032A_2345	2345	2017	26	14	2	0	16	0	0.405599654	75	75	210	210	5	SHP	15	15	0.576923077	10	0.384615385	26	15	11	0.423076923	75	210	210	0.057692308	2	0	135	135	12	0	12	1	12	0	12	1	190
LISU032A_2345_2018	LISU032A_2345	2345	2018	13	0	6	5	11	0	0.405599654	13	NA	NA	NA	6	SHP	8	3	0.230769231	2	0.153846154	13	8	5	0.384615385	13	13	13	0.346153846	5	0	0	0	11	5	6	0.545454545	11	5	6	0.545454545	200
LISU032A_2345_2019	LISU032A_2345	2345	2019	42	0	35	3	38	4	0.405599654	61	61	98	98	7	SHP	20	18	0.473684211	0	0	38	20	18	0.473684211	61	98	98	0.625	27	0	37	37	33	3	26	0.896551724	29	3	26	0.896551724	210
LISU032A_2347_2017	LISU032A_2347	2347	2017	65	10	5	0	15	0	0.358051429	65	79	210	210	5	SHP	12	12	0.184615385	50	0.769230769	65	12	53	0.815384615	79	210	210	0.057692308	4	14	145	145	54	0	54	1	54	0	54	1	240
LISU032A_2347_2018	LISU032A_2347	2347	2018	49	0	0	3	3	0	0.358051429	49	NA	NA	NA	6	SHP	3	0	0	46	0.93877551	49	3	46	0.93877551	49	49	49	0	0	0	0	0	49	3	46	0.93877551	49	3	46	0.93877551	255
LISU032A_2347_2019	LISU032A_2347	2347	2019	35	0	29	0	29	0	0.358051429	35	10	98	98	7	SHP	14	14	0.4	6	0.171428571	35	14	21	0.6	35	98	98	0.621428571	22	0	63	63	28	0	28	1	28	0	28	1	270
LISU032A_863_2017	LISU032A_863	863	2017	38	5	7	0	12	0	0.386884739	61	127	202	210	5	SHP	8	8	0.210526316	26	0.684210526	38	8	30	0.789473684	127	202	210	0.138157895	6	66	141	149	31	0	31	1	31	0	31	1	205
LISU032A_863_2018	LISU032A_863	863	2018	47	0	31	1	32	0	0.386884739	77	NA	NA	NA	6	SHP	16	16	0.340425532	15	0.319148936	47	16	31	0.659574468	77	77	77	0.494680851	24	0	0	0	39	1	38	0.974358974	39	1	38	0.974358974	248
LISU032A_865_2017	LISU032A_865	865	2017	17	5	1	0	6	0	0.432391395	26	109	202	210	5	SHP	6	6	0.352941176	11	0.647058824	17	6	11	0.647058824	109	202	210	0.044117647	1	83	176	184	12	0	12	1	12	0	12	1	180
LISU032A_865_2019	LISU032A_865	865	2019	37	0	17	1	18	0	0.432391395	37	29	98	98	7	SHP	10	8	0.216216216	19	0.513513514	37	10	27	0.72972973	37	98	98	0.344594595	13	0	61	61	33	1	32	0.96969697	33	1	32	0.96969697	190
LISU037A_836_2018	LISU037A_836	836	2018	36	1	6	2	9	0	0.627005398	50	NA	NA	NA	19	AWC	6	4	0.111111111	27	0.75	36	6	30	0.833333333	50	50	50	0.125	5	0	0	0	34	2	32	0.941176471	34	2	32	0.941176471	320
LISU037A_836_2019	LISU037A_836	836	2019	35	0	10	5	15	0	0.627005398	44	44	44	44	20	AWC	10	5	0.142857143	20	0.571428571	35	10	25	0.714285714	44	44	44	0.214285714	8	0	0	0	33	5	28	0.848484848	33	5	28	0.848484848	290
