# Supplementary material for: Multiple intrinsic and extrinsic drivers influence the quantity and quality components of seed dispersal effectiveness in the rare shrub Lindera subcoriacea
Source: PLoS One. 2023 Mar 31;18(3):e0283810. doi: 10.1371/journal.pone.0283810 (PMC10065295; doi:10.1371/journal.pone.0283810)
Supplement: S3 File — (CSV) [file pone.0283810.s010.csv]

DepotID	Year	Open1Closed0	Habitat	TotalSeeds	RemainingSeeds	Predated_depot	Predated_outside	Total_Predated	Understory	MeanTSLB_yrs	TSLB_bin	Prop_pred	%Litter	%CoarseWoodyDebris	%FineWoodyDebris	%BareGround	%WoodyCover	%HerbCover
P10	2017	1	Streamhead pocosin	10	7	0	3	3	0.54	1	2	0.3
P12	2017	0	Streamhead pocosin	10	7	0	3	3	0.45	26	4	0.3
P12	2017	1	Streamhead pocosin	10	0	0	10	10	0.45	26	4	1
P4	2017	1	Streamhead pocosin	10	1	0	9	9	0.51	NA	4	0.9
P8	2017	0	Streamhead pocosin	10	10	0	0	0	0.33	5	4	0
P8	2017	1	Streamhead pocosin	10	0	1	9	10	0.33	5	4	1
SE1	2017	1	Sandhill Seep	10	0	0	10	10	0.47	9	1	1
SE2	2017	1	Sandhill Seep	10	9	0	1	1	0.38	2	3	0.1
SE3	2017	1	Sandhill Seep	10	1	0	9	9	0.33	2	3	0.9
SE5	2017	1	Sandhill Seep	10	9	0	1	1	0.29	7	4	0.1
SE6	2017	1	Sandhill Seep	10	8	0	2	2	0.36	9	4	0.2
SW1	2017	1	Streamhead pocosin	10	1	0	9	9	0.84	5	4	0.9
SW10	2017	0	Streamhead swamp	10	0	0	10	10	0.55	NA	4	1
SW10	2017	1	Streamhead swamp	10	0	0	10	10	0.55	NA	4	1
SW11	2017	1	Streamhead swamp	10	7	0	3	3	0.6	NA	4	0.3
SW2	2017	1	Streamhead swamp	10	0	4	6	10	0.52	5	1	1
SW3	2017	1	Streamhead swamp	10	10	0	0	0	0.45	10.66666667	1	0
SW4	2017	1	Streamhead swamp	10	5	0	5	5	0.38	NA	4	0.5
SW7	2017	1	Streamhead swamp	10	6	0	4	4	0.43	0	1	0.4
SW8	2017	1	Streamhead swamp	10	7	0	3	3	0.61	8.666666667	1	0.3
SW9	2017	0	Streamhead pocosin	10	8	0	2	2	0.29	5	4	0.2
SW9	2017	1	Streamhead pocosin	10	0	0	10	10	0.29	5	4	1
HS10	2019	1	Sandhill Seep	10	0	4	6	10	0.38	4.5	4	1	100	0	5	0	95	10
HS11	2019	1	Sandhill Seep	10	0	5	5	10	0.33	5	4	1	100	10	1	0	95	65
HS12	2019	0	Sandhill Seep	10	10	0	0	0	0.39	11	4	0	100	0	0	0	70	60
HS12	2019	1	Sandhill Seep	10	0	0	10	10	0.39	11	4	1	100	0	0	0	70	60
HS13	2019	0	Sandhill Seep	10	10	0	0	0	0.38	3	3	0	100	0	1	0	80	0
HS13	2019	1	Sandhill Seep	10	10	0	0	0	0.38	3	3	0	100	0	1	0	80	0
HS14	2019	0	Sandhill Seep	10	9	0	1	1	0.51	18	4	0.1	100	0	5	0	90	5
HS14	2019	1	Sandhill Seep	10	0	10	0	10	0.51	18	4	1	100	0	5	0	90	5
HS15	2019	0	Sandhill Seep	10	8	0	2	2	0.43	8	4	0.2	100	0	5	0	60	15
HS15	2019	1	Sandhill Seep	10	9	0	1	1	0.43	8	4	0.1	100	0	5	0	60	15
HS15NW	2019	0	Sandhill Seep	10	10	0	0	0	0.29	3	3	0	100	0	0	0	75	15
HS15NW	2019	1	Sandhill Seep	10	10	0	0	0	0.29	3	3	0	100	0	0	0	75	15
HS16	2019	0	Sandhill Seep	10	10	0	0	0	0.4	12	4	0	100	0	0	0	100	10
HS16	2019	1	Sandhill Seep	10	7	3	0	3	0.4	12	4	0.3	100	0	0	0	100	10
HS17	2019	0	Sandhill Seep	10	10	0	0	0	0.27	4	4	0	100	0	0	0	65	30
HS17	2019	1	Sandhill Seep	10	0	10	0	10	0.27	4	4	1	100	0	0	0	65	30
HS18	2019	0	Sandhill Seep	10	8	2	0	2	0.38	7	4	0.2	100	0	0	0	80	65
HS18	2019	1	Sandhill Seep	10	10	0	0	0	0.38	7	4	0	100	0	0	0	80	65
HS19	2019	0	Sandhill Seep	10	8	2	0	2	0.46	5	4	0.2	100	0	2	0	90	60
HS19	2019	1	Sandhill Seep	10	0	0	10	10	0.46	5	4	1	100	0	2	0	90	60
HS2	2019	0	Sandhill Seep	10	9	1	0	1	0.56	5	4	0.1	100	0	1	0	90	10
HS2	2019	1	Sandhill Seep	10	0	6	4	10	0.56	5	4	1	100	0	1	0	90	10
HS20	2019	1	Sandhill Seep	10	0	5	5	10	0.37	1	1	1	100	0	0	0	70	45
HS30	2019	0	Sandhill Seep	10	10	0	0	0	0.79	0	4	0	100	0	20	0	100	5
HS30	2019	1	Sandhill Seep	10	10	0	0	0	0.79	0	4	0	100	0	20	0	100	5
HS4	2019	0	Sandhill Seep	10	2	0	8	8	0.53	9	4	0.8	100	0	10	0	80	65
HS4	2019	1	Sandhill Seep	10	0	10	0	10	0.53	9	4	1	100	0	10	0	80	65
HS6	2019	1	Sandhill Seep	10	0	10	0	10	0.5	7	4	1	100	0	20	0	70	40
HS7	2019	0	Sandhill Seep	10	10	0	0	0	0.51	0	4	0	95	1	10	5	30	10
HS7	2019	1	Sandhill Seep	10	2	8	0	8	0.51	0	4	0.8	95	1	10	5	30	10
HS8	2019	0	Sandhill Seep	10	10	0	0	0	0.54	0	4	0	20	4	1	60	20	25
HS8	2019	1	Sandhill Seep	10	0	1	9	10	0.54	0	4	1	20	4	1	60	20	25
HS9	2019	0	Sandhill Seep	10	0	0	10	10	0.44	3	3	1	100	0	1	0	95	25
HS9	2019	1	Sandhill Seep	10	0	6	4	10	0.44	3	3	1	100	0	1	0	95	25
PO1	2019	1	Streamhead pocosin	10	0	6	4	10	0.63	8	4	1	100	0	30	0	80	10
PO10	2019	0	Streamhead pocosin	10	10	0	0	0	0.71	7	4	0	100	0	1	0	80	0
PO10	2019	1	Streamhead pocosin	10	0	0	10	10	0.71	7	4	1	100	0	1	0	80	0
PO11	2019	1	Streamhead pocosin	10	0	9	1	10	0.63	NA	4	1	100	0	1	0	95	20
PO12	2019	0	Streamhead pocosin	10	10	0	0	0	0.64	8.5	4	0	100	0	10	0	50	20
PO12	2019	1	Streamhead pocosin	10	10	0	0	0	0.64	8.5	4	0	100	0	10	0	50	20
PO13	2019	0	Streamhead pocosin	10	7	2	1	3	0.65	4	4	0.3	100	0	1	0	90	30
PO13	2019	1	Streamhead pocosin	10	7	2	1	3	0.65	4	4	0.3	100	0	1	0	90	30
PO14	2019	0	Streamhead pocosin	10	6	1	3	4	0.56	3	1	0.4	100	5	15	0	80	5
PO14	2019	1	Streamhead pocosin	10	9	0	1	1	0.56	3	1	0.1	100	5	15	0	80	5
PO17	2019	0	Streamhead pocosin	10	3	0	7	7	0.48	7	4	0.7	100	20	60	0	20	1
PO17	2019	1	Streamhead pocosin	10	10	0	0	0	0.48	7	4	0	100	20	60	0	20	1
PO18	2019	0	Streamhead pocosin	10	10	0	0	0	0.53	0	4	0	90	10	1	0	15	40
PO18	2019	1	Streamhead pocosin	10	10	0	0	0	0.53	0	4	0	90	10	1	0	15	40
PO19	2019	0	Streamhead pocosin	10	10	0	0	0	0.54	7.5	4	0	100	5	2	0	10	20
PO19	2019	1	Streamhead pocosin	10	0	8	2	10	0.54	7.5	4	1	100	5	2	0	10	20
PO2	2019	0	Streamhead pocosin	10	9	0	1	1	0.74	12	4	0.1	80	20	2	0	5	10
PO2	2019	1	Streamhead pocosin	10	10	0	0	0	0.74	12	4	0	80	20	2	0	5	10
PO20	2019	0	Streamhead pocosin	10	10	0	0	0	0.66	15	4	0	100	10	1	0	35	5
PO20	2019	1	Streamhead pocosin	10	5	0	5	5	0.66	15	4	0.5	100	10	1	0	35	5
PO3	2019	0	Streamhead pocosin	10	10	0	0	0	0.85	6	4	0	15	0	1	0	70	85
PO3	2019	1	Streamhead pocosin	10	0	4	6	10	0.85	6	4	1	15	0	1	0	70	85
PO30	2019	0	Streamhead pocosin	10	8	0	2	2	0.53	NA	4	0.2	100	0	0	0	40	75
PO30	2019	1	Streamhead pocosin	10	10	0	0	0	0.53	NA	4	0	100	0	0	0	40	75
PO31	2019	0	Streamhead pocosin	10	9	0	1	1	0.64	10	4	0.1	100	0	5	0	80	30
PO31	2019	1	Streamhead pocosin	10	10	0	0	0	0.64	10	4	0	100	0	5	0	80	30
PO32	2019	0	Streamhead pocosin	10	10	0	0	0	0.64	23	4	0	100	0	0	0	100	5
PO32	2019	1	Streamhead pocosin	10	1	1	8	9	0.64	23	4	0.9	100	0	0	0	100	5
PO4	2019	0	Streamhead pocosin	10	0	2	8	10	0.34	7	4	1	100	0	0	0	100	70
PO4	2019	1	Streamhead pocosin	10	0	10	0	10	0.34	7	4	1	100	0	0	0	100	70
PO5	2019	0	Streamhead pocosin	10	10	0	0	0	0.5	7	4	0	95	0	30	0	80	1
PO5	2019	1	Streamhead pocosin	10	0	2	8	10	0.5	7	4	1	95	0	30	0	80	1
PO6	2019	0	Streamhead pocosin	10	10	0	0	0	0.74	12	4	0	100	0	5	0	25	0
PO6	2019	1	Streamhead pocosin	10	0	0	10	10	0.74	12	4	1	100	0	5	0	25	0
PO8	2019	0	Streamhead pocosin	10	9	0	1	1	0.63	NA	4	0.1	100	0	1	0	100	0
PO8	2019	1	Streamhead pocosin	10	0	10	0	10	0.63	NA	4	1	100	0	1	0	100	0
PO9	2019	0	Streamhead pocosin	10	10	0	0	0	0.79	3	3	0	100	0	20	0	75	50
PO9	2019	1	Streamhead pocosin	10	10	0	0	0	0.79	3	3	0	100	0	20	0	75	50
SW1	2019	1	Streamhead swamp	10	0	2	8	10	0.38	NA	4	1	100	0	5	0	70	20
SW12	2019	0	Streamhead swamp	10	9	0	1	1	0.38	5	4	0.1	95	20	2	5	30	15
SW12	2019	1	Streamhead swamp	10	6	0	4	4	0.38	5	4	0.4	95	20	2	5	30	15
SW13	2019	0	Streamhead swamp	10	8	0	2	2	0.7	5	4	0.2	85	0	10	5	0	45
SW13	2019	1	Streamhead swamp	10	2	1	7	8	0.7	5	4	0.8	85	0	10	5	0	45
SW14	2019	1	Streamhead swamp	10	0	2	8	10	0.54	NA	4	1	100	0	10	0	25	50
SW15	2019	0	Streamhead swamp	10	7	0	3	3	0.4	2	2	0.3	95	1	5	5	10	90
SW15	2019	1	Streamhead swamp	10	0	10	0	10	0.4	2	2	1	95	1	5	5	10	90
SW16	2019	1	Streamhead swamp	10	0	10	0	10	0.58	0	2	1	100	40	1	0	40	40
SW17	2019	0	Streamhead swamp	10	10	0	0	0	0.51	3.5	4	0	100	0	5	0	0	75
SW17	2019	1	Streamhead swamp	10	0	5	5	10	0.51	3.5	4	1	100	0	5	0	0	75
SW18	2019	0	Streamhead swamp	10	10	0	0	0	0.59	NA	4	0	5	0	5	95	5	95
SW18	2019	1	Streamhead swamp	10	0	8	2	10	0.59	NA	4	1	5	0	5	95	5	95
SW19	2019	1	Streamhead swamp	10	0	4	6	10	0.62	2	1	1	5	0	1	95	10	5
SW2	2019	0	Streamhead swamp	10	10	0	0	0	0.44	11	4	0	90	0	20	1	15	5
SW2	2019	1	Streamhead swamp	10	9	0	1	1	0.44	11	4	0.1	90	0	20	1	15	5
SW20	2019	0	Streamhead swamp	10	9	1	0	1	0.63	9	4	0.1	100	0	10	0	35	1
SW20	2019	1	Streamhead swamp	10	3	1	6	7	0.63	9	4	0.7	100	0	10	0	35	1
SW21	2019	0	Streamhead swamp	10	6	1	3	4	0.45	7	4	0.4	95	10	5	0	15	0
SW21	2019	1	Streamhead swamp	10	0	1	9	10	0.45	7	4	1	95	10	5	0	15	0
SW3	2019	1	Streamhead swamp	10	0	1	9	10	0.56	11	4	1	90	0	5	10	60	70
SW31	2019	0	Streamhead swamp	10	9	0	1	1	0.41	9	4	0.1	100	0	1	0	10	70
SW31	2019	1	Streamhead swamp	10	10	0	0	0	0.41	9	4	0	100	0	1	0	10	70
SW32	2019	1	Streamhead swamp	10	0	6	4	10	0.55	8.5	4	1	100	0	5	0	10	20
SW4	2019	0	Streamhead swamp	10	10	0	0	0	0.27	5	4	0	50	0	0	5	0	95
SW4	2019	1	Streamhead swamp	10	9	0	1	1	0.27	5	4	0.1	50	0	0	5	0	95
SW6	2019	0	Streamhead swamp	10	8	0	2	2	0.58	7	4	0.2	6	0	1	10	0	90
SW6	2019	1	Streamhead swamp	10	0	0	10	10	0.58	7	4	1	6	0	1	10	0	90
